# Supplementary material for: Overexpression of the Transcription Factor GmbZIP60 Increases Salt and Drought Tolerance in Soybean (Glycine max)
Source: Int J Mol Sci. 2025 Apr 7;26(7):3455. doi: 10.3390/ijms26073455 (PMC11989446; doi:10.3390/ijms26073455)
Supplement: Supplementary file 1 [file ijms-26-03455-s001.zip]

Archive with 5 entries (5 files):
- Supplemental Figures.pdf
- Supplemental Table S1.xlsx
- Supplemental Table S2.xlsx
- Supplementary Table S3.xlsx
- Supplementary Table S4.xlsx
