# Supplementary material for: Overexpression of the Transcription Factor GmbZIP60 Increases Salt and Drought Tolerance in Soybean (Glycine max)
Source: Int J Mol Sci. 2025 Apr 7;26(7):3455. doi: 10.3390/ijms26073455 (PMC11989446; doi:10.3390/ijms26073455)
Supplement: Supplementary file 1 [file ijms-26-03455-s001.zip › Supplemental Table S1.xlsx]

## Sheet: Sheet1
Table S1 qRT-PCR data.
Arabidopsis (salt treatment)	Time (h)	AtRD29B									AtABI5									AtWRKY26
		WT			OE-16			OE-44			WT			OE-16			OE-44			WT			OE-16			OE-44
		RQ	standard ERRPR	P-value	RQ	standard ERRPR	P-value	RQ	standard ERRPR	P-value	RQ	standard ERRPR	P-value	RQ	standard ERRPR	P-value	RQ	standard ERRPR	P-value	RQ	standard ERRPR	P-value	RQ	standard ERRPR	P-value	RQ	standard ERRPR	P-value
	0h	1	0.0140083	1	1.7759	0.0216391	7.26356e-06	2.00303	0.196034	0.00696993	1.00494	0.0706972	1	3.49308	0.25259	0.00068915	5.06408	0.0727125	2.32829e-06	1.00202	0.0421123	1	1.88473	0.0977005	0.00115228	1.75616	0.0668753	0.00067356
	24h	7.98154	0.102096	1	13.2845	0.345447	0.000123208	14.4367	1.8635	0.0229299	2.68205	0.0910878	1	7.50752	0.25497	5.82403e-05	13.496	0.377956	9.93752e-06	2.52635	0.015165	1	4.22283	0.122987	0.000164895	6.41451	0.356451	0.000402484
	48h	6.18311	0.0870583	1	17.9387	1.1139	0.000451678	14.337	0.401821	3.7952e-05	7.05373	0.524305	1	10.8044	0.132522	0.00226943	15.0324	0.0346921	0.000109672	3.68085	0.30176	1	9.51586	0.0761658	4.76331e-05	8.13284	0.0650918	0.000134367
	Time (h)	AtABA2									AtCOR6-6									AtSTZ
		WT			OE-16			OE-44			WT			OE-16			OE-44			WT			OE-16			OE-44
		RQ	standard ERRPR	P-value	RQ	standard ERRPR	P-value	RQ	standard ERRPR	P-value	RQ	standard ERRPR	P-value	RQ	standard ERRPR	P-value	RQ	standard ERRPR	P-value	RQ	standard ERRPR	P-value	RQ	standard ERRPR	P-value	RQ	standard ERRPR	P-value
	0h	1.00036	0.0114891	1	0.965187	0.0581023	0.584517	0.921414	0.0303071	0.0715283	1.00058	0.02402	1	2.29269	0.0367761	7.9519e-06	1.71329	0.0143166	1.4073e-05	1.0016	0.0400589	1	4.11957	0.321664	0.000653104	1.91609	0.109144	0.00141192
	24h	0.18586	0.00945614	1	0.31987	0.0115306	0.000848658	0.344148	0.0186	0.00161952	40.7914	2.44534	1	72.5321	3.70801	0.00202874	53.0174	1.84361	0.0162349	7.00448	0.670431	1	18.3533	0.550127	0.00019688	16.7204	0.200729	0.000156069
	48h	1.95856	0.0861548	1	3.3075	0.123798	0.000864442	5.20957	0.125062	2.81592e-05	26.3834	0.872285	1	36.7583	0.341304	0.000341436	44.8644	1.07702	0.000182864	10.5328	0.105893	1	16.3779	0.830907	0.0131772	13.0666	0.370555	0.00276999
Rice (Salt treatment)	Time (h)	DREB2A									RD29A
		WT			OE-2			OE-5			WT			OE-2			OE-5
		RQ	standard ERRPR	P-value	RQ	standard ERRPR	P-value	RQ	standard ERRPR	P-value	RQ	standard ERRPR	P-value	RQ	standard ERRPR	P-value	RQ	standard ERRPR	P-value
	0h	1	0.0210713	1	3.83634	0.173576	8.36388e-05	1.54259	0.081883	0.00294951	1	0.0559422	1	3.04555	0.0987328	5.56788e-05	2.65506	0.174255	0.000813369
	24h	1.87374	0.0873833	1	4.41165	0.0233804	9.6634e-06	2.82701	0.158411	0.00610412	1.19361	0.0722984	1	5.71457	0.0434581	7.28234e-07	2.29328	0.023276	0.000134368
	48h	1.58665	0.0799051	1	6.20569	0.272941	8.35117e-05	2.41042	0.059448	0.00117942	3.18418	0.115522	1	6.29591	0.302782	0.000649156	4.95846	0.49329	0.022836
	Time (h)	DREB2B									LEA3
		WT			OE-2			OE-5			WT			OE-2			OE-5
		RQ	standard ERRPR	P-value	RQ	standard ERRPR	P-value	RQ	standard ERRPR	P-value	RQ	standard ERRPR	P-value	RQ	standard ERRPR	P-value	RQ	standard ERRPR	P-value
	0h	1	0.153679	1	3.42675	0.165111	0.000433363	2.64243	0.24719	0.00484373	1	0.26312	1	2.11842	0.00488895	0.0157268	3.64856	0.237358	0.00181858
	24h	2.95773	0.0973108	1	12.5663	0.801299	0.000279541	6.40826	0.0659144	8.03871e-06	6.35436	1.12207	1	29.2325	1.26251	0.000176713	41.5296	1.42829	4.26984e-05
	48h	4.46344	0.148648	1	13.8879	0.222347	3.87351e-06	9.03231	0.343952	0.00025791	1.82358	0.451965	1	34.6217	0.841276	4.34472e-06	15.1461	0.801913	0.00013582
Rice (Drought treatment)	Time (h)	DREB2A									RD29A
		WT			OE-2			OE-5			WT			OE-2			OE-5
		RQ	standard ERRPR	P-value	RQ	standard ERRPR	P-value	RQ	standard ERRPR	P-value	RQ	standard ERRPR	P-value	RQ	standard ERRPR	P-value	RQ	standard ERRPR	P-value
	0h	1	0.0622744	1	1.59107	0.158906	0.0241351	1.85746	0.0708356	0.000815719	1	0.0187724	1	3.27918	0.151005	0.000114428	1.94981	0.421312	0.067037
	24h	1.18646	0.153979	1	14.9285	0.538844	1.64073e-05	13.3614	0.537776	2.63365e-05	10.1027	0.495843	1	36.5889	0.3857	1.89721e-06	23.3713	0.750588	0.000122951
	48h	2.32409	0.0804009	1	5.08648	0.559597	0.00758519	9.73603	0.179468	2.95867e-06	19.0713	0.538108	1	26.477	1.457	0.00857861	33.8246	1.31658	0.000483251
	Time (h)	DREB2B									LEA3
		WT			OE-2			OE-5			WT			OE-2			OE-5
		RQ	standard ERRPR	P-value	RQ	standard ERRPR	P-value	RQ	standard ERRPR	P-value	RQ	standard ERRPR	P-value	RQ	standard ERRPR	P-value	RQ	standard ERRPR	P-value
	0h	1	0.0741801	1	9.12611	0.311375	1.42618e-05	4.44854	0.362494	0.000718698	1	0.0758263	1	5.9794	0.0478597	6.32316e-07	5.3765	0.454018	0.0006631
	24h	11.2876	0.271447	1	23.4254	1.12843	0.000465046	22.4711	0.900169	0.000283188	10.2912	0.642322	1	43.2112	0.907104	7.75632e-06	36.0851	0.249262	3.05734e-06
	48h	4.17951	0.135654	1	6.82108	0.135949	0.000162323	6.26219	0.250857	0.00185085	9.84916	0.138676	1	23.2636	0.428826	7.57463e-06	18.2522	0.759974	0.000399814
Soybean (Salt treatment)	Time (h)	UBC									WRKY111
		WT			OE-12			OE-44			WT			OE-12			OE-44
		RQ	standard ERRPR	P-value	RQ	standard ERRPR	P-value	RQ	standard ERRPR	P-value	RQ	standard ERRPR	P-value	RQ	standard ERRPR	P-value	RQ	standard ERRPR	P-value
	0h	1	0.0213698	1	2.09459	0.129209	0.0010922	2.30804	0.27118	0.00793685	1	0.0140317	1	1.05946	0.0127207	0.000307771	1.37554	0.0715044	0.01066
	6h	1.28343	0.0666406	1	2.74473	0.0229373	3.22445e-05	1.09936	0.209819	0.549916	0.66281	0.0510212	1	4.17951	0.316351	0.000382701	13.4233	0.497605	1.39615e-05
	12h	1.24833	0.0224925	1	1.68958	0.105218	0.0141836	0.655197	0.017921	3.2668e-05	0.814131	0.0509945	1	1.15402	0.137568	0.0742653	1.55473	0.642895	0.219105
	24h	0.649169	0.0213493	1	4.30695	0.437015	0.0010669	4.51064	0.513631	0.001596	5.26585	0.0322439	1	9.14722	1.35495	0.0389501	8.51496	0.225139	0.00013849
	48h	1.32256	0.0424751	1	10.5561	0.198162	1.38659e-06	9.04216	0.110924	3.35768e-07	12.295	0.47719	1	22.5752	2.33391	0.0116502	45.1504	2.37833	0.000169826
	Time (h)	WRKY3									WRKY28
		WT			OE-12			OE-44			WT			OE-12			OE-44
		RQ	standard ERRPR	P-value	RQ	standard ERRPR	P-value	RQ	standard ERRPR	P-value	RQ	standard ERRPR	P-value	RQ	standard ERRPR	P-value	RQ	standard ERRPR	P-value
	0h	1	0.19446	1	0.952638	0.0619741	0.696335	1.46409	0.0961204	0.119664	1	0.0652281	1	2.63902	0.159784	0.000192321	2.21914	0.290158	0.00387628
	6h	0.842842	0.10886	1	1.9141	0.0658299	0.0011383	2.4909	0.107578	0.000431641	0.33064	0.0325612	1	0.770215	0.109134	0.0166993	0.240371	0.253447	0.526073
	12h	0.786399	0.0186338	1	1.24258	0.029443	0.000196104	1.03288	0.0799569	0.0372633	1.83189	0.231234	1	0.870551	0.0267766	0.0130672	0.761368	0.0333003	0.00925171
	24h	0.162292	0.017174	1	1.46071	0.113659	0.000342766	1.25701	0.137998	0.00133994	4.14106	0.192357	1	9.84916	0.19911	0.000213149	6.06287	0.3418	0.00788728
	48h	0.155681	0.00406636	1	1.92297	0.279187	0.0029502	2.12874	0.0299727	3.30659e-07	5.21741	0.12547	1	14.689	0.102172	5.10543e-07	7.51618	0.458518	0.00812609
Soybean (Drought treatment)	Time (h)	UBC									DREBa
		WT			OE-12			OE-44			WT			OE-12			OE-44
		RQ	standard ERRPR	P-value	RQ	standard ERRPR	P-value	RQ	standard ERRPR	P-value	RQ	standard ERRPR	P-value	RQ	standard ERRPR	P-value	RQ	standard ERRPR	P-value
	0h	1	0.0663358	1	1.96791	0.285249	0.0263241	2.02792	0.229898	0.0117924	1	0.104168	1	4.03714	0.0337377	1.01825e-05	2.08012	0.597607	0.106271
	24h	0.320116	0.0401651	1	2.42839	0.204134	0.000523147	1.89605	0.0624336	2.93473e-05	1.56555	0.25463	1	3.67226	0.251564	0.00433835	9.91537	0.606622	0.000185595
	48h	4.37717	0.466074	1	8.63383	0.553823	0.00423993	10.8278	0.670815	0.00140006	9.98664	0.621913	1	18.3792	0.280439	0.00025479	17.6305	0.318764	0.00040337
	Time (h)	DREBb									MYB118
		WT			OE-12			OE-44			WT			OE-12			OE-44
		RQ	standard ERRPR	P-value	RQ	standard ERRPR	P-value	RQ	standard ERRPR	P-value	RQ	standard ERRPR	P-value	RQ	standard ERRPR	P-value	RQ	standard ERRPR	P-value
	0h	1	0.104168	1	2.18859	0.0986208	0.00118076	2.80241	0.0171032	7.05814e-05	1	0.027543	1	4.41782	0.0269621	9.70223e-08	2.24492	0.0186441	3.04807e-06
	24h	3.34808	0.551119	1	2.65737	0.264572	0.280517	2.77599	0.112703	0.30296	3.09513	0.0675115	1	11.1838	0.454052	6.04286e-05	7.19336	0.708398	0.00423519
	48h	1.36604	0.105589	1	14.4534	1.73536	0.00158059	8.1681	0.860063	0.00136385	0.161544	0.0317753	1	3.21169	0.0442191	6.1261e-07	14.9977	1.7944	2.85509e-05

## Sheet: Sheet3
						WT			OE-2			OE-5
						RQ	standard ERRPR	P-value	RQ	standard ERRPR	P-value	RQ	standard ERRPR	P-value
						1	0.104168	1	0.618423	0.00516806	0.019823	0.634342	0.182243	0.204569
						2.2868	0.561296	1	3.42634	0.0943717	0.154619	5.52765	0.0891138	0.00550569
						2.8219	0.242855	1	6.23332	0.27531	0.000753419	5.91072	0.603567	0.00861882
						LEA3
						WT			OE-2			OE-5
						RQ	standard ERRPR	P-value	RQ	standard ERRPR	P-value	RQ	standard ERRPR	P-value
						1	0.0539969	1	1.34723	0.129289	0.0638934	2.20891	0.0751941	0.000198763
						2.6087	0.178379	1	14.1559	0.801281	0.000146604	8.67381	0.286465	5.64099e-05
						2.09943	0.064734	1	8.4757	0.64932	0.000597281	4.87927	0.219884	0.000262335
