# Supplementary material for: Overexpression of the Transcription Factor GmbZIP60 Increases Salt and Drought Tolerance in Soybean (Glycine max)
Source: Int J Mol Sci. 2025 Apr 7;26(7):3455. doi: 10.3390/ijms26073455 (PMC11989446; doi:10.3390/ijms26073455)
Supplement: Supplementary file 1 [file ijms-26-03455-s001.zip › Supplemental Table S2.xlsx]

## Sheet: Sheet1
Primer for cloning GmbZIP60
GmbZIP60-F	ATGGCTTCGATTCAACGC
GmbZIP60-R	AGCAAACAGGCCTTCATTTCC
Pimers for expression profile
Q-GmbZIP60-F	GTGATGTACGAGAGGAAGAGGA
Q-GmbZIP60-R	TAGGTCTTCGAGCTGCTTCT
