# Supplementary material for: Overexpression of the Transcription Factor GmbZIP60 Increases Salt and Drought Tolerance in Soybean (Glycine max)
Source: Int J Mol Sci. 2025 Apr 7;26(7):3455. doi: 10.3390/ijms26073455 (PMC11989446; doi:10.3390/ijms26073455)
Supplement: Supplementary file 1 [file ijms-26-03455-s001.zip › Supplementary Table S3.xlsx]

## Sheet: Sheet1
Primer of Soybean ACTIN
GmACTIN-F	AGCCACACTGTCCCTATCTA
GmACTIN-R	GCTGAGGTGGTGAAGGAATAA
Primers of Arabidopsis HK2
HK2-F	GATTGGTGTCGCTGCTAGTCTC
HK2-R	AGAATTGTGCCTCTTCGCTCTG
Primers of rice ACTIN
OsACTIN-F	ACCACTTCGACCGCCACTACT
OsACTIN-R	ACGCCTAAGCCTGCTGGTT
Primers for qPCR under biotic and abiotic stress
AtABA2-F	CTAGGCTTGACTAGGAGTGTTG
AtABA2-R	AAATGAGCCAAAGCGAGTTTAG
AtABI5-F	GGAGAGATGACACTTGAGGATTT
AtABI5-R	TGGTTCGGGTTTGGATTAGG
AtCOR6-F	TGGCAAAGCTGAGGAGAAG
AtCOR6-R	GCCGCATCCGATATACTCTTT
AtWRKY26-F	CCTCCCTTGTTCCTACCATCTA
AtWRKY26-R	GACTTGCTTCTGCCCGTATT
AtSTE-F	CACTAGCCACGTTAGCAGTAG
AtSTE-R	CTCCGTTGACCATCGAGAAT
AtRD29B-F	GGTCTTCTTCTCCGTTGTAGAC
AtRD29B-R	CTACTCCACCTTCTCACGTATTT
OsDREB2A-F	AGATTGCTCCGTGCAAGTG
OsDREB2A-R	CTGGAGCTTCTGGTTTTGCT
OsDREB2B-F	TTTGTGGAAAGGCGACAAG
OsDREB2B-R	TGGATCAACCCCTTCGTAGT
OsRD29A-F	TGGATCAAACAGAGGAACCA
OsRD29A-R	CATCTTAGTCGCACCATTCTCA
OsLEA3-F	GGCGCAGTACACCAAGGA
OsLEA3-R	ACCTGCTCACTCGCCTGT
GmDREB2-F	CAAGATGTCCGCCGATTCA
GmDREB2-R	TGACGTGGCTGGAACTAATG
GmUBC-F	GGAAGAGACTGATGAGGGATTT
GmUBC-R	GGTCCAAAGATAACAGCATTCC
GmWRKY111-F	CGCTGTCCCTGCTGATTATT
GmWRKY111-R	CGGAAGAGGGTGGTTGATTT
GmWRKY3-F	CAACGTCCTCATCCCAATAAGA
GmWRKY3-R	CACCTGTTGCCTGACTAGATT
GmWRKY28-F	CTGTCAAGAATAGCCCTTACCC
GmWRKY28-R	AGTGGTTGGGTCCTGAAATG
