# Supplementary material for: Overexpression of the Transcription Factor GmbZIP60 Increases Salt and Drought Tolerance in Soybean (Glycine max)
Source: Int J Mol Sci. 2025 Apr 7;26(7):3455. doi: 10.3390/ijms26073455 (PMC11989446; doi:10.3390/ijms26073455)
Supplement: Supplementary file 1 [file ijms-26-03455-s001.zip › Supplementary Table S4.xlsx]

## Sheet: Sheet1
Primer of ChIP-qPCR
GmACTIN-F	AGCCACACTGTCCCTATCTA
GmACTIN-R	GCTGAGGTGGTGAAGGAATAA
Q-GmERD1-1-F	GGCATGGCTGATGACTGTTACTG
Q-GmERD1-1-R	CCTTTGCTTG ATAGCAGCC
Q-GmERD1-2-F	AGATGGGTCATGGGGCATAGAT
Q-GmERD1-2-R	TTTTCCACGG TCAAGTGC
Q-GmERD1-3-F	CTTAGTCATCAACGAAACCCCCG
Q-GmERD1-3-R	GTTTCGCCGC CAAAAAGTGA
Q-GmABI5-1-F	CCCTCATGTTGATGGTATGAGTG
Q-GmABI5-1-R	GTGCAATGTG ATTCTTCTTC CCGC
Q-GmABI5-2-F	GCGAAAACATAATGAGGTGT
Q-GmABI5-2-R	TGCAGCGTAT CTCTTGAG
Q-GmABI5-3-F	AACAAGGCTACACATGCGAC
Q-GmABI5-3-R	CCGGCTAAGG TTACCCCACA AAA
Q-GmRD22-1-F	CGACGCAGGTTTCGTCATAAAC
Q-GmRD22-1-R	GTTCGATTGG TCTTGACC
Q-GmRD22-2-F	GCATCAGTGAGTCGTAGGTT
Q-GmRD22-2-R	GTATTTGTCA GCAGAGTG
Q-GmRD22-3-F	AAATAGTGTCGCCGCCTA
Q-GmRD22-3-R	CGGGTTCACT GATGTAGTAG TG
Q-GmDREBb-1-F	CCTTCCCCTTTCCCTTTCAGTCAA
Q-GmDREBb-1-R	CATGGGTGGG GATTGGTTTG T
Q-GmDREBb-2-F	CCTCACCCTCTCATACATCCTT
Q-GmDREBb-2-R	GCTTCGTTCT TTGAAGTTG
Q-GmBIP-F	CCCAACACTAGAAGGAATGG
Q-GmBIP-R	AACTTGAAGC TTGACGCTCG
Q-GmETR2-1-F	CTCAATGTACACCCCTTTG
Q-GmETR2-1-R	GGAGAAAGAG AATGTATTCA CGTTC
Q-GmETR2-2-F	TTTTATCCAGGCATGCGG
Q-GmETR2-2-R	GGTGTTTGGA ATTAGGTGCG
Q-GmPR1-F	GTGTCACAAACAAACACAATCACAC
Q-GmPR1-R	CAGAAGTCGT ATACTTGTTC
Q-GmPR2-F	GGCTCATGGCCCCACAAGTATAA
Q-GmPR2-R	AGACACCTTC TAGGTTCC
Q-GmEIN2-F	CAACTACTCTCAGACTCTGGTG
Q-GmEIN2-R	GGGGAAAAAC AGAAGCACGA
